# Supplementary material for: Development and Validation of an Algorithm to Identify Patients with Multiple Myeloma Using Administrative Claims Data
Source: Front Oncol. 2016 Oct 27;6:224. doi: 10.3389/fonc.2016.00224 (PMC5081355; doi:10.3389/fonc.2016.00224)
Supplement: Supplementary file 1 [file Data_Sheet_1.XLS]

## Sheet: S1_PPV_Derivation
	SUPPLEMENTAL MATERIAL: DERIVATION OF PPV FORMULA
				EMR
				Y	N
		Algorithm	Y	sx	(1-p)(1-x)	¶	Sensitivity = S
			N	(1-s)x	p(1-x)	1-¶	Specifiticy = P
				x	1-x		¶ = % flagged in MarketScan
							1 - patient in MarketScan with MM diagnosis
				PPV= sx/¶
				sx + (1-p)(1-x) = ¶
				solve for x
				X= (¶-1+p)/(s-1+ p)
				PPV = S (¶+p-1)/¶ (s+p-1)
