# Supplementary material for: Development and Validation of an Algorithm to Identify Patients with Multiple Myeloma Using Administrative Claims Data
Source: Front Oncol. 2016 Oct 27;6:224. doi: 10.3389/fonc.2016.00224 (PMC5081355; doi:10.3389/fonc.2016.00224)
Supplement: Supplementary file 2 [file Data_Sheet_2.XLS]

## Sheet: S2_Algorithm_Diagrams
	SUPPLEMENTAL MATERIAL: ALGORITHM DIAGRAMS
		Algorithm (Baseline)
		Algorithm 1
		*Tests include: urine or serum protein electrophoresis, quantitative immunoglobulin levels, serum free light chain assay, serum albumin, serum beta 2-microglobulin, bone marrow aspirate or biopsy, x-ray (skeletal survey/complete), lactate dehydrogenase
		Algorithm 2
		*Tests include: urine or serum protein electrophoresis, quantitative immunoglobulin levels, serum free light chain assay, serum albumin, serum beta 2-microglobulin, bone marrow aspirate or biopsy, x-ray (skeletal survey/complete), lactate dehydrogenase
		Algorithm 3
		*Tests include: urine or serum protein electrophoresis, quantitative immunoglobulin levels, serum free light chain assay, serum albumin, serum beta 2-microglobulin, bone marrow aspirate or biopsy, x-ray (skeletal survey/complete), lactate dehydrogenase
